# Supplementary material for: Morphological, genetic and ecological divergence in near-cryptic bryophyte species widespread in the Holarctic: the Dicranum acutifolium complex (Dicranales) revisited in the Alps
Source: J Plant Res. 2024 Mar 23;137(4):561–74. doi: 10.1007/s10265-024-01534-3 (PMC11230997; doi:10.1007/s10265-024-01534-3)
Supplement: Supplementary file 1 — Supplementary file1 (XLSX 20 KB) [file 10265_2024_1534_MOESM1_ESM.xlsx]

## Sheet: META
Journal of Plant Research
Morphological, genetic and ecological divergence in near-cryptic bryophyte species widespread in the Holarctic: The Dicranum acutifolium complex (Dicranales) revisited in the Alps
Thomas Kiebacher1, 2* & Péter Szövényi2,3
1 Stuttgart State Museum of Natural History, Rosenstein 1, D-70191 Stuttgart, Germany
2 Department of Systematic and Evolutionary Botany, University of Zurich UZH, Zollikerstrasse 107, CH-8008 Zurich, Switzerland
3 Zurich-Basel Plant Science Center (PSC), ETH Zürich, Tannenstrasse 1, 8092 Zürich, Switzerland
* Corresponding author, E-mail: thomas.kiebacher@smns-bw.de
Supplementary Information 1
Table S1 Spreadshead of morphological traits of specimens of Dicranum brevifolium and D. septentrionale. For abbreviations of specimens see Table 1.

## Sheet: Table S1
Trait	Abbreviation	B_CH1	B_CH2	B_CH3	B_CH4	S_CH1	S_CH2	S_CH3	S_CH4	S_CH5	S_AT1	S_AT2	S_AT3
Leaves: 5 leaves from a well-grown shoot
Leaf length [mm]	LL
Minimum	LLmin	2.81659	4.2182	5.57357	3.76862	5.5314	5.69167	5.5206	4.1194	5.00375	4.85331	5.32193	5.15377
Maximum	LLmax	3.5252	5.56971	5.88036	4.34738	6.15897	6.73476	6.55671	5.04374	5.68888	6.21778	6.07662	6.23279
Mean	LLmean	3.15195	4.84233	5.74658	4.03665	5.81561	6.32211	5.97776	4.52847	5.32086	5.42425	5.74939	5.83343
Leaf width [mm]	LW
Minimum	LWmin	0.44043	0.943892	0.722719	0.682856	0.806875	0.812488	0.915977	0.66024	0.883569	0.675183	0.501299	0.722998
Maximum	LWmax	0.537555	1.07085	0.929762	0.798206	0.991303	0.961013	1.01789	0.820022	1.07034	0.790281	0.929941	1.00255
Mean	LWmean	0.496323	0.992725	0.844195	0.725423	0.918359	0.895912	0.968801	0.733246	0.993638	0.750943	0.741133	0.821631
Leaf length-width ratio	LLWR
Minimum	LLWRmin	5.62892	4.1277	6.14984	4.72136	5.84121	6.59679	5.49045	5.86956	4.89519	6.14124	6.53442	6.21694
Maximum	LLWRmax	7.36353	5.2012	8.05998	5.96434	7.07059	7.37443	6.48788	6.79609	6.43853	9.20903	11.5092	8.31703
Mean	LLWRmean	6.37533	4.88181	6.86121	5.58327	6.36124	7.06452	6.17529	6.19232	5.38694	7.27554	8.13365	7.17095
Shape of leaf base	LB
Number of leaves with ovate base	LBO	1	2	2	5	3	3	3	1	0	1	0	0
Number of leaves with ovate-triangular base	LBOT	2	2	2	0	2	2	2	2	5	4	4	4
Number of leaves with triangular base	LBT	2	1	1	0	0	0	0	2	0	0	1	3
Dorsal costa ornamentation in upper 1/4 [1 smooth, 2 mammillose, 3 denticulate, 4 dentate]	CO
Minimum	COmin	1	1	3	1	2	3	2	1	2	2	2	3
Maximum	COmax	2	2	4	2	3	3	3	2	3	3	2	4
Median	COmedian	2	2	3	1	3	3	2	1	2	3	2	3
Leaf margin ornamentation in upper 1/4 [1 smooth, 2 denticulate, 3 dentate 4 spinosely dentate]	LM
Minimum	LMmin	1	1	3	1	2	3	2	1	2	2	2	2
Maximum	LMmax	2	3	4	2	3	3	3	2	2	3	2	3
Median	LMmedian	2	2	4	2	2	3	2	2	2	3	2	3
Basal cells: 10 adjacent cells in a patch of 2 x 5 cells in each of 5 leaves in central part of lamina 200 µm above alar cells
Basal cell length [µm]	BCL
Minimum	BCLmin	22.9972	17.8501	26.9471	16.6747	23.5304	26.0372	43.2815	18.3933	24.4782	42.7349	30.5316	27.8905
Maximum	BCLmax	74.8402	63.5213	86.8304	64.4507	115.371	83.639	125.422	69.4434	87.3444	111.58	89.4669	82.3257
Mean	BCLmean	45.7157	34.0773	53.3983	35.028	58.8869	58.8965	77.3156	41.839	42.8225	74.732	61.7512	49.0397
Basal cell width [µm]	BCW
Minimum	BCWmin	6.03021	6.92208	7.35137	7.28957	6.37045	6.6633	8.89691	6.65569	5.70488	6.05509	7.6065	5.071
Maximum	BCWmax	13.1328	16.8454	16.3153	14.0028	14.8994	20.0073	15.4228	15.6106	15.2658	15.2986	15.9605	13.3453
Mean	BCWmean	9.72621	11.2389	11.9441	10.4502	10.2703	11.9846	11.9292	9.80908	10.3909	10.5793	11.7037	9.62112
Basal cell length/width ratio	BCLW
Minimum	BCLWRmin	1.89759	1.25033	1.76788	1.6244	2.05517	2.61794	3.47317	1.76087	1.95731	3.50486	3.05993	2.73641
Maximum	BCLWRmax	9.56535	5.89708	7.24224	7.52649	12.1071	9.07857	10.7287	8.75729	10.5683	15.3414	7.92014	12.7995
Mean	BCLWRmean	4.9814	3.19338	4.61073	3.48793	6.03355	5.16048	6.57053	4.39542	4.33327	7.4704	5.38384	5.3239
Number of pores of basal cells (independent count for each cell)	BCP
Minimum	BCPmin	2	0	2	0	2	3	4	2	3	3	3	3
Maximum	BCPmax	7	5	10	6	8	10	11	8	7	12	8	9
Mean	BCPmean	3.96	2.66	5.56	2.68	4.96	5.24	6.28	5.32	4.56	5.98	5.3	5.38
Upper cells: Portion of cell shapes in upper part (1/2 ‒ 2/3) of lamina of 5 leaves
Percentage of elongate cells
Minimum	ECmin	40	30	93	15	68	55	63	65	20	80	50	25
Maximum	ECmax	97.5	91	99	33	89	99	98	85	71	98	89	83
Mean	ECmean	78.8	59.2	96.4	25.6	78.8	83.8	84.2	72	34.2	91	68.2	54.5
Percentage of isodiametric cells
Minimum	ICmin	0.5	2	0	25	3	0	0	5	15	1	10	10
Maximum	ICmax	28	15	3	40	20	20	20	20	30	10	20	25
Mean	ICmean	9.7	8.2	1.6	32.6	8.8	6.4	5.4	10	23	3.6	16	17.5
Percentage of oblate cells
Minimum	OCmin	0	2	0	30	1	0	0	0	7	0	0	5
Maximum	OCmax	44	44	1	40	15	5	10	10	30	0	15	25
Mean	OCmean	9	25.2	0.4	35.6	8.2	1	2.2	4	22.4	0	8	13.75
Percentage of triangular cells
Minimum	TCmin	0.5	2	1	1	2	1	2	10	7	1	1	2
Maximum	TCmax	6	20	3	15	7	20	20	20	30	10	15	25
Mean	TCmean	2.5	7.4	1.8	6.2	4.2	8.8	8.2	14	20.4	5.4	7.8	14.25
